# Supplementary material for: Symptom-Specific Factors Associated With Chronic Constipation in Older Adults: Cross-Sectional Survey of Patient-Reported Outcomes
Source: JMIR Form Res. 2026 Jul 10;10:e93531. doi: 10.2196/93531 (PMC13354125; doi:10.2196/93531)
Supplement: Multimedia Appendix 1 [file formative-v10-e93531-s001.xlsx]

## Sheet: Table S1
	Table S1. Questionnaire
	Questions		Response options
	Q1	What is your age?	Open-ended
	Q2	What is your sex?	Male or Female
	Q3	Which type of physician prescribed your current constipation medication?	1. Gastroenterology / Coloproctology or 2. Other departments
	Q4	What is your usual stool form?	Type 1: Separate hard lumps like nuts or rabbit droppings (very hard) Type 2: Sausage-shaped but lumpy (hard) Type 3: Sausage-shaped with cracks on surface (slightly hard) Type 4: Smooth, soft sausage (normal) Type 5: Soft blobs with clear edges (slightly soft) Type 6: Mushy consistency (mushy) Type 7: Watery stool (no solid pieces)
	Q5	Do you have any of the following symptoms? a. <3 spontaneous (natural) bowel movements per week. b. Needing to strain strongly (apply abdominal pressure) during defecation >=1 out of 4 bowel movements. c. Experiencing a sensation of incomplete evacuation (feeling that stool has not been fully passed) >=1 out of 4 bowel movements. d. Experiencing a sensation of anorectal obstruction or blockage, o…	a-e: Yes or No
	Q6	Have you ever experienced adverse effects (e.g., severe diarrhea or abdominal pain) from constipation medications?	Yes or No
	Q7	Which type(s) of constipation medications are you currently taking?	Options for medication types (Multiple answers allowed)
	Q8	Have you been prescribed medication from the hospital and are taking it after being told it suppresses stomach acid?	Yes or No
	Q9	Do you feel you share treatment goals for constipation symptoms with your prescribing physician?	Please select the number that best applies (1–7) 1. Strongly disagree 2. Disagree 3. Somewhat disagree 4. Neither agree nor disagree 5. Somewhat agree 6. Agree 7. Strongly agree
	Q10	How often do you follow the prescribed dosage and frequency of your constipation medications or laxatives as instructed by your physician or pharmacist?	Please select the number that best applies (1–7) 1. Never 2. Very rarely 3. Rarely 4. Sometimes 5. Often 6. Very often 7. Always
	Q11	How well do you implement the following lifestyle behaviors? a. Incorporating foods like yogurt and probiotic beverages containing bifidobacteria into my diet b. Incorporating moderate exercise into my daily routine c. Making a conscious effort to consume dietary fiber d. Drinking approximately 1.5 to 2 liters of water per day	a-d: Please select the number that best applies (1–7) 1. Absolutely not applicable 2. Not applicable 3. Slightly not applicable 4. Neither applicable nor not applicable 5. Slightly applicable 6. Applicable 7. Absolutely applicable

## Sheet: Table S2A
	Table S2A. Univariable analysis of having < 3 spontaneous bowel movements per week
	Explanatory variables	< 3/week (n = 226)	3 or more/week (n = 320)	Test statistics	Crude OR (95％CI)	P value
	Sex
	Female (n = 181)	91	90	χ2= 8.8	1.72 (1.20–2.47)	.003
	Male (n = 365)	135	230
	Stool-related factor
	Hard stool (BSFS type 1–2) (n = 126)	69	57	χ2= 12.1	2.03 (1.36–3.03)	<.001
	Others (n = 420)	157	263
	Medical factor
	Specialty of prescribing physician
	Gastroenterology / Coloproctology (n = 134)	56	78	χ2= 0.01	1.02 (0.69–1.52)	.91
	Others (n = 412)	170	242
	Experience of adverse effects from constipation medications
	Yes (n = 121)	67	54	χ2= 12.5	2.08 (1.38–3.12)	<.001
	No (n = 425)	159	266
	Medication use
	Osmotic laxatives
	Yes (n = 390)	155	235	χ2= 1.5	0.79 (0.54–1.15)	.22
	No (n = 156)	71	85
	Stimulant laxatives
	Yes (n = 166)	75	91	χ2= 1.4	1.25 (0.87–1.81)	.24
	No (n = 380)	151	229
	Gastric acid–suppressing agents
	Yes (n = 168)	69	99	χ2= 0.01	0.98 (0.68–1.42)	.92
	No (n = 378)	157	221
	Treatment process factor
	Shared treatment goals, Mean (SD)	5.30 (1.25)	5.42 (1.25)	t= –1.10	0.93 (0.81–1.06)	.27
	Adherence to prescribed dosage, Mean (SD)	5.81 (1.73)	6.02 (1.61)	t= –1.44	0.93 (0.84–1.03)	.15
	Lifestyle factor
	Probiotic intake, Mean (SD)	4.67 (1.70)	4.80 (1.82)	t= –0.88	0.96 (0.87–1.05)	.38
	Physical activity, Mean (SD)	3.58 (1.68)	4.20 (1.78)	t= –4.08	0.82 (0.74–0.90)	<.001
	Dietary fiber intake, Mean (SD)	4.57 (1.23)	4.82 (1.18)	t= –2.35	0.84 (0.73–0.97)	.02
	Daily fluid intake, Mean (SD)	4.22 (1.55)	4.51 (1.48)	t= –2.22	0.88 (0.79–0.99)	.03
	a) OR: odds ratio; CI: confidence interval; BSFS: Bristol Stool Form Scale; SD: standard deviation. b) Test statistics are presented as χ² values for categorical variables and independent-samples t values for continuous variables. c) Unadjusted odds ratios (crude ORs) and 95% confidence intervals (CIs). d) A two-sided P value <.05 was considered statistically significant.

## Sheet: Table S2B
	Table S2B. Univariable analysis of straining
	Explanatory variables	Yes (n = 330)	No (n = 216)	Test statistics	Crude OR (95％CI)	P value
	Sex
	Female (n = 181)	93	88	χ2= 9.3	0.57 (0.40–0.82)	.002
	Male (n = 365)	237	128
	Stool-related factor
	Hard stool (BSFS type 1–2) (n = 126)	106	20	χ2= 38.4	4.64 (2.77–7.76)	<.001
	Others (n = 420)	224	196
	Medical factor
	Specialty of prescribing physician
	Gastroenterology / Coloproctology (n = 134)	86	48	χ2= 1.0	1.23 (0.82–1.85)	.31
	Others (n = 412)	244	168
	Experience of adverse effects from constipation medications
	Yes (n = 121)	82	39	χ2= 3.5	1.50 (0.98–2.30)	.06
	No (n = 425)	248	177
	Medication use
	Osmotic laxatives
	Yes (n = 390)	238	152	χ2= 0.2	1.09 (0.75–1.59)	.66
	No (n = 156)	92	64
	Stimulant laxatives
	Yes (n = 166)	103	63	χ2= 0.3	1.10 (0.76–1.60)	.61
	No (n = 380)	227	153
	Gastric acid–suppressing agents
	Yes (n = 168)	101	67	χ2= 0.01	0.98 (0.68–1.42)	.92
	No (n = 378)	229	149
	Treatment process factor
	Shared treatment goals, Mean (SD)	5.26 (1.29)	5.53 (1.17)	t= –2.52	0.83 (0.72–0.96)	.01
	Adherence to prescribed dosage, Mean (SD)	5.83 (1.68)	6.10 (1.64)	t= –1.89	0.90 (0.81–1.01)	.06
	Lifestyle factor
	Probiotic intake, Mean (SD)	4.74 (1.78)	4.76 (1.75)	t= –0.13	0.99 (0.90–1.10)	.90
	Physical activity, Mean (SD)	3.83 (1.76)	4.12 (1.76)	t= –1.87	0.91 (0.83–1.01)	.06
	Dietary fiber intake, Mean (SD)	4.65 (1.24)	4.81 (1.14)	t= –1.44	0.90 (0.78–1.04)	.15
	Daily fluid intake, Mean (SD)	4.27 (1.49)	4.58 (1.52)	t= –2.40	0.87 (0.77–0.98)	.02
	a) OR: odds ratio; CI: confidence interval; BSFS: Bristol Stool Form Scale; SD: standard deviation. b) Test statistics are presented as χ² values for categorical variables and independent-samples t values for continuous variables. c) Unadjusted odds ratios (crude ORs) and 95% confidence intervals (CIs). d) A two-sided P value <.05 was considered statistically significant.

## Sheet: Table S2C
	Table S2C. Univariable analysis of the sensation of incomplete evacuation
	Explanatory variables	Yes (n = 344)	No (n = 202)	Test statistics	Crude OR (95％CI)	P value
	Sex
	Female (n = 181)	114	67	χ2= 0.0	0.99 (0.69–1.44)	.99
	Male (n = 365)	230	135
	Stool-related factor
	Hard stool (BSFS type 1–2) (n = 126)	92	34	χ2= 7.0	1.80 (1.16–2.80)	.01
	Others (n = 420)	252	168
	Medical factor
	Specialty of prescribing physician
	Gastroenterology / Coloproctology (n = 134)	86	48	χ2= 0.1	1.07 (0.71–1.60)	.75
	Others (n = 412)	258	154
	Experience of adverse effects from constipation medications
	Yes (n = 121)	86	35	χ2= 4.3	1.59 (1.03–2.47)	.04
	No (n = 425)	258	167
	Medication use
	Osmotic laxatives
	Yes (n = 390)	245	145	χ2=0.2	0.97 (0.66–1.43)	.89
	No (n = 156)	99	57
	Stimulant laxatives
	Yes (n = 166)	117	49	χ2= 5.7	1.61 (1.09–2.38)	.02
	No (n = 380)	227	153
	Gastric acid–suppressing agents
	Yes (n = 168)	110	58	χ2= 0.6	1.17 (0.80–1.71)	.43
	No (n = 378)	234	144
	Treatment process factor
	Shared treatment goals, Mean (SD)	5.26 (1.27)	5.54 (1.20)	t= –2.49	0.83 (0.72–0.96)	.01
	Adherence to prescribed dosage, Mean (SD)	5.89 (1.62)	6.01 (1.73)	t= –0.80	0.96 (0.86–1.07)	.43
	Lifestyle factor
	Probiotic intake, Mean (SD)	4.74 (1.72)	4.76 (1.84)	t= –0.10	0.99 (0.90–1.10)	.92
	Physical activity, Mean (SD)	3.87 (1.71)	4.06 (1.86)	t= –1.20	0.94 (0.85–1.04)	.23
	Dietary fiber intake, Mean (SD)	4.67 (1.14)	4.80 (1.30)	t= –1.23	0.91 (0.79–1.06)	.22
	Daily fluid intake, Mean (SD)	4.29 (1.48)	4.56 (1.56)	t= –1.99	0.89 (0.79–0.99)	.05
	a) OR: odds ratio; CI: confidence interval; BSFS: Bristol Stool Form Scale; SD: standard deviation. b) Test statistics are presented as χ² values for categorical variables and independent-samples t values for continuous variables. c) Unadjusted odds ratios (crude ORs) and 95% confidence intervals (CIs). d) A two-sided P value <.05 was considered statistically significant.

## Sheet: Table S2D
	Table S2D. Univariable analysis of the sensation of anorectal obstruction or blockage
	Explanatory variables	Yes (n = 242)	No (n = 304)	Test statistics	Crude OR (95％CI)	P value
	Sex
	Female (n = 181)	69	112	χ2= 4.2	0.68 (0.48–0.98)	.04
	Male (n = 365)	173	192
	Stool-related factor
	Hard stool (BSFS type 1–2) (n = 126)	80	46	χ2= 24.4	2.77 (1.83–4.18)	<.001
	Others (n = 420)	162	258
	Medical factor
	Specialty of prescribing physician
	Gastroenterology / Coloproctology (n = 134)	60	74	χ2= 0.02	1.03 (0.69–1.52)	.90
	Others (n = 412)	182	230
	Experience of adverse effects from constipation medications
	Yes (n = 121)	66	55	χ2= 6.6	1.70 (1.13–2.55)	.01
	No (n = 425)	176	249
	Medication use
	Osmotic laxatives
	Yes (n = 390)	181	209	χ2= 2.4	1.35 (0.92–1.97)	.12
	No (n = 156)	61	95
	Stimulant laxatives
	Yes (n = 166)	75	91	χ2= 0.1	1.05 (0.73–1.52)	.79
	No (n = 380)	167	213
	Gastric acid–suppressing agents
	Yes (n = 168)	78	90	χ2= 0.4	1.13 (0.79–1.63)	.51
	No (n = 378)	164	214
	Treatment process factor
	Shared treatment goals, Mean (SD)	5.23 (1.31)	5.47 (1.19)	t= –2.25 (544)	0.86 (0.75–0.98)	.03
	Adherence to prescribed dosage, Mean (SD)	5.67 (1.75)	6.15 (1.57)	t= –3.42 (544)	0.84 (0.76–0.93)	<.001
	Lifestyle factor
	Probiotic intake, Mean (SD)	4.71 (1.80)	4.78 (1.74)	t= –0.48 (544)	0.98 (0.89–1.08)	.63
	Physical activity, Mean (SD)	3.78 (1.73)	4.07 (1.78)	t= –1.95 (544)	0.91 (0.83–1.00)	.05
	Dietary fiber intake, Mean (SD)	4.57 (1.25)	4.83 (1.16)	t= –2.58 (544)	0.83 (0.72–0.96)	.01
	Daily fluid intake, Mean (SD)	4.33 (1.51)	4.44 (1.52)	t= –0.85 (544)	0.95 (0.85–1.07)	.40
	a) OR: odds ratio; CI: confidence interval; BSFS: Bristol Stool Form Scale; SD: standard deviation. b) Test statistics are presented as χ² values for categorical variables and independent-samples t values for continuous variables. c) Unadjusted odds ratios (crude ORs) and 95% confidence intervals (CIs). d) A two-sided P value <.05 was considered statistically significant.

## Sheet: Table S2E
	Table S2E. Univariable analysis of manual maneuvers to facilitate defecation
	Explanatory variables	Yes (n = 35)	No (n = 511)	Test statistics	Crude OR (95％CI)	P value
	Sex
	Female (n = 181)	14	167	χ2= 0.04	1.37 (0.68–2.77)	.37
	Male (n = 365)	21	344
	Stool-related factor
	Hard stool (BSFS type 1–2) (n = 126)	15	111	χ2= 8.2	2.70 (1.34–5.45)	.004
	Others (n = 420)	20	400
	Medical factor
	Specialty of prescribing physician
	Gastroenterology / Coloproctology (n = 134)	9	125	χ2= 0.03	1.07 (0.49–2.34)	.87
	Others (n = 412)	26	386
	Experience of adverse effects from constipation medications
	Yes (n = 121)	13	108	χ2= 4.9	2.21 (1.08–4.52)	.03
	No (n = 425)	22	403
	Medication use
	Osmotic laxatives
	Yes (n = 390)	26	364	χ2= 0.2	1.17 (0.53–2.55)	.70
	No (n = 156)	9	147
	Stimulant laxatives
	Yes (n = 166)	14	152	χ2= 1.6	1.58 (0.78–3.18)	.20
	No (n = 380)	21	359
	Gastric acid–suppressing agents
	Yes (n = 168)	15	153	χ2= 2.6	1.76 (0.88–3.52)	.11
	No (n = 378)	20	358
	Treatment process factor
	Shared treatment goals, Mean (SD)	5.20 (1.37)	5.38 (1.25)	t= –0.81	0.90 (0.70–1.16)	.42
	Adherence to prescribed dosage, Mean (SD)	5.20 (1.91)	5.99 (1.64)	t= –2.72	0.80 (0.67–0.98)	.009
	Lifestyle factor
	Probiotic intake, Mean (SD)	4.43 (1.88)	4.77 (1.76)	t= –1.10	0.90 (0.75–1.08)	.27
	Physical activity, Mean (SD)	3.49 (1.82)	3.97 (1.76)	t= –1.58	0.86 (0.71–1.04)	.18
	Dietary fiber intake, Mean (SD)	4.49 (1.34)	4.73 (1.19)	t= –1.16	0.85 (0.65–1.12)	.25
	Daily fluid intake, Mean (SD)	4.40 (1.48)	4.39 (1.52)	t= 0.03	1.00 (0.80–1.26)	.97
	a) OR: odds ratio; CI: confidence interval; BSFS: Bristol Stool Form Scale; SD: standard deviation. b) Test statistics are presented as χ² values for categorical variables and independent-samples t values for continuous variables. c) Unadjusted odds ratios (crude ORs) and 95% confidence intervals (CIs). d) A two-sided P value <.05 was considered statistically significant.
